# Supplementary material for: Genome-wide identification, subcellular localization, and expression analysis of the phosphatidyl ethanolamine-binding protein family reveals the candidates involved in flowering and yield regulation of Tartary buckwheat (Fagopyrum tataricum)
Source: PeerJ. 2024 Mar 26;12:e17183. doi: 10.7717/peerj.17183 (PMC10979741; doi:10.7717/peerj.17183)
Supplement: Supplemental Information 5 [file peerj-12-17183-s005.txt]

Table S1 The PEBP protein sequences from different plant species.
>AtMFT
MAASVDPLVVGRVIGDVLDMFIPTANMSVYFGPKHITNGCEIKPSTAVNPPKVNISGHSDELYTLVMTDPDAPSPSEPNMREWVHWIVVDIPGGTNPSRG
KEILPYMEPRPPVGIHRYILVLFRQNSPVGLMVQQPPSRANFSTRMFAGHFDLGLPVATVYFNAQKEPASRRR*
>AtFT
MQIRNSINMCRGFMPMIQIKEAETKTSKTETINTEKPPVCSRSKMSINIRDPLIVSRVVGDVLDPFNRSITLKVTYGQREVTNGLDLRPSQVQNKPRVEI
GGEDLRNFYTLVMVDPDVPSPSNPHLREYLHWLVTDIPATTGTTFGNEIVCYENPSPTAGIHRVVFILFRQLGRQTVYAPGWRQNFNTREFAEIYNLGLP
VAAVFYNCQRESGCGGRRL*
>AtATC
MARISSDPLMVGRVIGDVVDNCLQAVKMTVTYNSDKQVYNGHELFPSVVTYKPKVEVHGGDMRSFFTLVMTDPDVPGPSDPYLREHLHWIVTDIPGTTDV
SFGKEIIGYEMPRPNIGIHRFVYLLFKQTRRGSVVSVPSYRDQFNTREFAHENDLGLPVAAVFFNCQRETAARRR*
>AtTSF
MSLSRRDPLVVGSVVGDVLDPFTRLVSLKVTYGHREVTNGLDLRPSQVLNKPIVEIGGDDFRNFYTLVMVDPDVPSPSNPHQREYLHWLVTDIPATTGNA
FGNEVVCYESPRPPSGIHRIVLVLFRQLGRQTVYAPGWRQQFNTREFAEIYNLGLPVAASYFNCQRENGCGGRRT*
>AtTFL1
MENMGTRVIEPLIMGRVVGDVLDFFTPTTKMNVSYNKKQVSNGHELFPSSVSSKPRVEIHGGDLRSFFTLVMIDPDVPGPSDPFLKEHLHWIVTNIPGTT
DATFGKEVVSYELPRPSIGIHRFVFVLFRQKQRRVIFPNIPSRDHFNTRKFAVEYDLGLPVAAVFFNAQRETAARKR*
>AtBFT
MSREIEPLIVGRVIGDVLEMFNPSVTMRVTFNSNTIVSNGHELAPSLLLSKPRVEIGGQDLRSFFTLIMMDPDAPSPSNPYMREYLHWMVTDIPGTTDAS
FGREIVRYETPKPVAGIHRYVFALFKQRGRQAVKAAPETRECFNTNAFSSYFGLSQPVAAVYFNAQRETAPRRRPSY*
>OsFTL4
MSRGRDPLALSQVIGDVLDPFIKSAAMRINYGEKEITNGTGVRSSAVFTAPHVEIEGRDQ
TKLYTLVMVDPDAPSPSKPEYREYLHWLVTDIPEAIDARFGNEIVPYEAPRPPAGIHRLV
FVLFKQEARQTVYAPGWRQNFNVRDFSAFYNLGPPVAALYFNCQKESGVGGRR*
>OsFTL5
MSRDPLVVGNVVGDILDPFIKSASLRVLYSNRELTNGSELKPSQVANEPRIEIAGRDMRT
LYTLVMVDPDSPSPSNPTKREYLHWLVTDIPETTNASFGNEIVSYESPKPTAGIHRFVFV
LFRQSVQQTIYAPGWRQNFNTRDFSALYNLGPPVAAVFFNCQRENGCGGRRYIR*
>OsMFT2
MARFVDPLVVGRVIGEVVDLFVPSISMTAAYGDRDISNGCLVRPSAADYPPLVRISGRRN
DLYTLIMTDPDAPSPSDPSMREFLHWIVVNIPGGTDASKGEEMVEYMGPRPTVGIHRYVL
VLYEQKARFVDGALMPPADRPNFNTRAFAAYHQLGLPTAVVHFNSQREPANRRR*
>OsFTL9
MSGVPTVEPLVLAHVIHDVLDPFRPTMPLRITYNDRLLLAGAELKPSATVHKPRVDIGGT
DLRVFYTLVLVDPDAPSPSNPSLGEMVIDIPGTTGVNCQDLMLYERPELRYGIHRMVFVL
FRQLGRGTVFAPEMRHNFHCRSFAQQYHLDIVAATYFNCQREAGSGGRRFRSESS*
>OsFTL10
MDPLYLSQIIPDVLDPFISTISLRVTYNSRLLLAGAALKPSAVVSKPQVDVGGNDMRVSY
TLVLVDPDAPSPSDPSLREYLHWMVTDIPETTSISFGEELILYEKPEPRSGIHRMVFVLF
RQLGRRTVFAPEKRHNFNCRIFARQHHLNIVAATYFNCQREAGWGGRKFAPEGP*
>RCN3
MSRSVEPLVVGRVIGEVIDSFNPCTKMIVTYNSNKLVFNGHEFYPSAVVSKPRVEVQGGD
MRSFFTLVMTDPDVPGPSDPYLREHLHWIVTDIPGTTDASFGREIISYESPKPSIGIHRF
VFVLFKQKRRQAVVVPSSRDHFNTRQFAEENELGLPVAAVYFNAQRETAARRR*
>OsFTL7
MSMSRDPLVVGSIVGDVVDHFGASALLRLFYNHREMTSGSELRPSQVAGEPAVQITGGRD
GRALYTLVMVDPDAPSPSNPSKREYLHWLVTDVPEGGDTSKGTEVVAYESPRPTAGIHRL
VFIVFRQTVRQSIYAPGWRSNFNTRDFAACYSLGSPVAAAYFNCQREGGCGGRRYRS*
>OsFTL13
MANDSLATGRVIGDVLDPFISTVDLTVMYGDDGMPVISGVELRAPAVAEKPVVEVGGDDL
RVAYTLVMVDPDAPNPSNPTLREYLHWMVTDIPASTDATYGREVVCYESPNPTTGIHRMV
LVLFRQLGRETVYAPAVRHNFTTRAFARRYNLGAPVAAVYFNCQRQAGSGGRRFTGPYTS
RRRQA*
>OsFTL6
MSRDPLVVGHVVGDILDPFNKSASLKVLYNNKELTNGSELKPSQVANEPRIEIAGRDIRN
LYTLVMVDPDSPSPSNPTKREYLHWLVTDIPESANASYGNEVVSYESPKPTAGIHRFVFI
LFRQYVQQTIYAPGWRPNFNTRDFSALYNLGPPVAAVFFNCQRENGCGGRRYIR*
>RCN4
MSRVLEPLVVGKVIGEVIDNFNPTVKMTATYSSNKQVFNGHELFPSAVVSKPRVEVQGGD
LRSFFTLVMTDPDVPGPSDPYLREHLHWIVTDIPGTTDASFGREVVSYESPKPNIGIHRF
VLVLFKQKRRQAVTPPSSRDYFSTRRFAADNDLGLPVAAVYFNAQRETAARRR*
>OsFTL12
MANDSLTRSHIVGDVLDQFSNSVPLTVMYDGRPVFNGKEFRSSAVSMKPRVEIGGDDFRF
AYTLVMVDPDAPNPSNPTLREYLHWMVTDIPSSTDDSFGREIVTYESPSPTMGIHRIVMV
LYQQLGRGTVFAPQVRQNFNLRSFARRFNLGKPVAAMYFNCQRPTGTGGRRPT*
>OsMFT1
MASHVDPLVVGRVIGDVVDLFVPTTAMSVRFGTKDLTNGCEIKPSVAAAPPAVQIAGRVN
ELFALVMTDPDAPSPSEPTMREWLHWLVVNIPGGTDPSQGDVVVPYMGPRPPVGIHRYVM
VLFQQKARVAAPPPDEDAARARFSTRAFADRHDLGLPVAALYFNAQKEPANRRRRY*
>OsFTL11
MSRDPLVVGHVVGDIVDPFVTTASLRVFYNSKEMTNGSELKPSQVLNQPRIYIEGRDMRT
LYTLVMVDPDAPSPSNPTKREYLHWMVTDIPETTDARFGNEIVPYESPRPTAGIHRFVFI
LFRQSVRQTTYAPGWRQNFNTRDFAELYNLGSPVAALFFNCQRENGCGGRRCVR*
>RTF1
MAGSGRDDPLVVGRIVGDVLDPFVRITNLSVSYGARIVSNGCELKPSMVTQQPRVVVGGN
DMRTFYTLVMVDPDAPSPSNPNLREYLHWLVTDIPGTTGATFGQEVMCYESPRPTMGIHR
LVFVLFQQLGRQTVYAPGWRQNFSTRNFAELYNLGSPVATVYFNCQREAGSGGRRVYP*
>RCN2
MSRVLEPLIVGKVIGEVLDNFNPTVKMTATYGANKQVFNGHEFFPSAVAGKPRVEVQGGD
LRSFFTLVMTDPDVPGPSDPYLREHLHWIVTDIPGTTDASFGREVVSYESPRPNIGIHRF
ILVLFRQKRRQAVSPPPSRDRFSTRQFAEDNDLGLPVAAVYFNAQRETAARRR*
>OsFTL8
MSSANSLVLGRVIGDVVDLFSPEVTLRVMYNGVRVVNGEDLRPSAVSARPSVEVMVDPDA
PNPSNPTLREYLHWLVTDIPGTTDANYGREVVCYESPRPAAGIHRVAVVLFRQMARGGVD
QPPLLRHNFSTRGFADDHALGAPVAAAFFTCKPEGGTGGRRFRPPSRHS*
>OsCEN
MSRSVEPLVVGRVIGEVLDTFNPCMKMIVTYNSNKLVFNGHELYPSAVVSKPRVEVQGGD
LRSFFTLVMTDPDVPGPSDPYLREHLHWIVTDIPGTTDASFGREVISYESPKPNIGIHRF
IFVLFKQKRRQTVIVPSFRDHFNTRRFAEENDLGLPVAAVYFNAQRETAARRR*
>OsFTL1
MTGSSCPADSSQLLYPRRGAPTTTTTSRPPLHPLIAHAPYDVVLHRSVVLSISSARDQAE
LASFWCYIRLGGGASAKRAAGEDDRSRSSLTAARGGGGETMSGRGRGDPLVLGRVVGDVV
DPFVRRVALRVAYGAREVANGCELRPSAVADQPRVAVGGPDMRTFYTLVMVDPDAPSPSD
PNLREYLHWLVTDIPATTGVSFGTEVVCYESPRPVLGIHRLVFLLFEQLGRQTVYAPGWR
QNFSTRDFAELYNLGLPVAAVYFNCQRESGTGGRRM*
>Hd3a
MAGSGRDRDPLVVGRVVGDVLDAFVRSTNLKVTYGSKTVSNGCELKPSMVTHQPRVEVGG
NDMRTFYTLVMVDPDAPSPSDPNLREYLHWLVTDIPGTTAASFGQEVMCYESPRPTMGIH
RLVFVLFQQLGRQTVYAPGWRQNFNTKDFAELYNLGSPVAAVYFNCQREAGSGGRRVYP*
>FtTFL2
MAANRTSSVEPLVVGRVIGDVIDVFTPTVRMTIRYQNKQVSNGFELFPSAVSSKPRVDIH
GTADLRTFFTLVMTDPDVPGPSDPYLREHLHWLVTDIPGTTDPSFGREVVSYEMPRPYIG
IHRFAFILFKQTRRLQEALTPPASRDYFNTRRFAVENDLGSPVAAVFFNAQRETACRRR
>FtTFL1
MSRQVIEPLIVGRVVGEVVDVFTPTVKMTVTYNSNKQVSNGHEIMPPLLLSKPRVDVGGE
DLRSAYTLIMTDPDAPSPSDPHLREHLHWIVTDIPGTTDASFGKEMVKYEAPKPVIGIHR
YAFILFKQQRRQSVRTPLSRDMFNTRVFAQENGLGLPVAVVYFNAQRETAARRR
>FtFT4
MSSRPTVRDPLIVERIVGDVLDPFNNSIPMRVTYGSRVVSNGCGFRPSQIVTQPRVEIGG
GDLRTFYTLIMVDPDAPSPSNPSLREYLHWLVTDIPGTTGATFGNEVVNYEPPRPTMGIH
RLVLVLFRQLGRQTVYAPGWRQNFVTRDFAELYNLGLPVAAVYFNCQREGGTGGRRTML
>FtFT1
MHSLKSHKTKQNKTLLFLRMPREIRDPLTVGRVVGEVLDPFNRTIPFRVIYTARDIVNGC
ELRPSQVVTQPRVEVGGDDLRTFYTLIMVDPDAPSPSDPHLREYLHWLVTDIPATTGATF
GQEVVCYECPRPTVGIHRFIFVLFRQLGRQTVYAPGWRQNFCTRDFAELYNLGLPAAAVY
FNCQREGGSGGRRR
>FtTFL4
MAKITTDPLRIGRVIGDVIDGFTPTIKMSVVYNSSNKQVFNGHELFPSHVTFKPKVDVHG
GDMRSFFTLVLTDPDVPGPSDPYLREHLHWIVTDIPGTTGTTFGKEVVSYEMPRPHIGIH
RFAFILFKQKRRQGVVPPTSREKFNTKKFAEENDLGLPVAAVYFNCQRETACRKR
>FtMFT2
MTQSTESLVIARVIGDVVDMFVPSVTMSVYFQSKRVNNGCDLKPSLTSDRPHVTIDGHSH
ILYTLVMIDPDAPNPCDPSMREWVHWIVTDIPGGTSLTSGKERLSYDAPNPTVGCHRYIL
VLYEQKQQLGSVEIPKSRRKFNTRQFAEKLQLGLPVAIFYFNAQREQKKKEIE
>FtFT2
MTRSRSTRDLDPLAIGRVIGEVLDPFNISIPMRVTYGSRDVTSGCELRPSQVVTQPQVQI
GGDDLRTFYTLIMVDPDAPSPSNPNLREYLHWLVTDIPATTGTTIGQEVVCYESPRPTIG
IHRFILVLYRQIGRQTVYAPGWRQNFVARDFAELYNLGLPVSAVYFNCQREGGCGGRRLI
VNMPI
>FtTFL5
MAKITTDPLRIGRVIGDVIDGFTPTIKMSVVYNSSNKQVFNGHELFPSHVTFKPKVDVHG
GDMRSFFTLVLTDPDVPGPSDPYLREHLHWIVTDIPGTTGTTFGKRGGELRDAEATYRNT
>FtFT6
MEDEKERLIIARIIGDLLDPFNTTLPMRVYFNNNRITNGVDLRPSHVITAPRVEVGGNDF
RNFYTWVMVDVDAPSPSNPHMKEYLHWLVTDIPATTQATFGKEMVSYESPKPTMGIHRMV
LVLFRQLGGRKSVLGPGRRPNFNTREFADVFNLGLPVAAVYFNCQRERGHGGRKLEPLD
>FtTFL6
MARASGEPLVIGMVVGDVIDNFTPTVKMSVIYHSNKHQVYNGHEFLPSQLTSKPKVQVHG
DDMRSFFTLVMTDPDVPGPSDPYLREHLHWMVTDIPGTTDATFGKEVVSYEMPRPNIGIH
RFAFILFKQKRRQGVNPPNSRDRFNTRKFAEMNDLGLPVAAVYFNCQRETAARRR
>FtFT5
MRVSYNNRRITNGCDLRPSHVSIAPRVEIGGDDLRNFYTLIMLDLDAPSPSNPHLREYLH
WLVTDIPATTGATFGNEVMCYESPRPTVGIHRTVFVLFRQLGRQTVFRAGVAPELQHKGV
CRGLQPRFACFRASSSTANVSEVMAEEGVRSI
>FtTFL3
MMNREEIVMTQSYRGVDPLIVGRVVGDVIDLFTHSANMTVTYSSKQVLNGFELFPSVVVS
KPRVEIKSGDLRTFYTLVMTDPDVPGPSDPYMREHLHWIVTDIPGTTDATFGREVMSYET
PKPSIGIHRFVFVLYKQTRRLQALMPPSSRNTFCTRRFAVEHDLGDPVAAVYFNAQRETA
CRKR
>FtMFT1
MAASIDPLVLGRVIGDVVDMFVPSVTMSVYFVSKHVTNGCTLKPSLTSDPPRLIIGGRSH
LLYTLVMTDPDAPSPSEPSMREWVHWIVTDIPGGTSPTRGREILAYDAPKPTVGIHRFIL
VLYEQKQQVGSSVEIPESRGNFNTRQFAAKLQLGLPVATVYFNAQKEPGSRTRRK
>FtFT3
MARSRDPLFVGRVVGDVLDPFTNTIPLRVSYTSRHIVNGSELRPSQVVTQPRVEIGGDDL
RTFYTLVMVDPDAPSPSNPTLREYLHWLVTDIPATTGTTFGNEVLCYESPRPTMGIHRLV
FVLFRQLGRQTVFAPGWRQNFNTRDFAELYNLGLPVAAVYFNCQREGGCGGRRRYPDPSV
>FeFT11
MEDEKERLIIIGDLVDPFKPTLPMRVFFNNKRITNGADLRPSHVATAPRVEIGGEDFGNFYTLIMVDVDAPSPSNPHMKEYLHWLVTDIPATTQATFGKE
MVSYESPNPTLGIHRMALVLFRQLDGRESVLGPGCRPNFNTREFAEVFNLGLPVAAVYFNCQRERGHGGRRLEPLD
>FeFT12
MEDEKERLTIARIIGDLLDPFNTTLPMRVFFNNNRITNGVDLRPSHVVTAPRVEIGGNDFRNFYTLVMVDVDAPSPSNPHMKEYLHWLVTDIPATTQATF
GKEMMSYESPKPTMGIHRMVLVLFRQLGGRKSVLGPGRRPNFNTREFAEVFNLGLPVAAVYFNCQRERGHGGRSVVFCIGDDVMGIGGRVSELVVEDKIN
CGFLHKVNIAGVGDGGDTNMGYEIVLTAFELAKPTPEGSSEWDRSWDPEPSEDKIKKHCGVIALLECGEPFVTGKPRDEAALRDIYTFPNGAMNEGRVGW
LRLPDDVVSNSGGTQMEEPLRMFWWIQSDQRLGNLGALSSSKISLAMQAFAKPEKRTKKAFDLGDDALGDQKDRTPTVIEGHKDGRNYPSSSIVGQISST
PGIDSGCDLVNERLIVCSVETLTTDGDAQPPMKSVDLAELRYKPEYLPKEWRVLVRMPIEVQSPRLNNIRSSAKHNGASSYKMNEASRKTHPAKTVNDEL
VVNHVEGLSNVDLYGISRSSLDEGTLIASNDEWKSSIKARGKNLYNNFVGSVIVGDGPILDGGVESLQLGTREFFQCRLEKLKFVNEVLHFASIVGLVWI
RPSKGDRMSESFMGSPGVIEAKLAFGGSGFGIKKEKTKRVVRDKWVIEESRGVGERNGPLLVGNNTIQLTSNPRRKLFVVPGILAA
>FeFT10
MEDDQCVGLLAGRIIGDLVDPFTVTIPMQVSYNNRRITNGCDLRPSHVSSAPRVEIGGDDLRNFYTLIMLDLDAPSPSNPHLREYLHWLVTDIPATTGAS
FGNEVMCYESPRPTVGIHRTVFVLFRQLGRQTVFGPEWRQNFNTREFAEVYNLGLPVSVVFFNCQRERGHGGRRP
>FeTFL2
MAQIHRGLDPLIVGRVVGDVIDLFTPSANMTVSYSSKQVLNGFELFPSVVVTKPRVEIKSGDLRTFFTLVMTDPDVPGPSDPYMREHLHWIVTDIPGTTD
ASVVEEH
>FeMFT
MAASVDPLVLGRVIGDVVDMFIPSVTMSVYFVSKHVTNGCTLKPSLTSDPPRLIIGGRSHLLYTLVMIDPDAPSPSEPSMREWVHWIVTDIPGGTNPTRG
REILEYDAPKPTVGIHRFILVLYEQKQQVGSLVEIPESRGNFNTRQFAAKLQLGLPVATVYFNAQKEPGSRTRPKYKVDDVGPSPIQGPVTRSKAKELKD
KPTTPSPSPDLILDGVITQSIAKAIQDEVTDLLMTFTLKETLITLKSSLVTLLVVVEEPSHDQEDRSSKEEG
>FeFT5
MVDPDAPNPSNPSLKEYLHWLVTDIPATTKTTFGNEVICESPRPSMGIHRFVFVLFRQLGRQTVYAPAWRQNFNTRDFAEIYNLGSPVSAVYFNCQRDAA
VAPAPNHGGKEFKFRLHNEKTCKQRAMIIRKTQDEVPAGSDSRIFSIPAILIVWGDRSFQLASKWSLRELMAPAQSTALLGLMGGAGAQPVLSLLVPLHS
LSVNHSKSTALESHDLPSVTLDST
>FeFT7
MARPRDPLIVGRVIGDVLNPFINSTSIRISYAGRNVTNGSEFKPSQIVTQPRVDIGGDDFRNFYTLIMVDPDAPNPSNPSLKEYLHWLVTDIPATTKTTF
ALDQAWASIALCSSSSGNSGDKPCMHPLGVKNFNTRDFAEIYNLGSPISAVYFNCQRETGCGGRHRSSGT
>FeFT1
MPREMRDPLTVGRVVGEVLDPFTRTIPFRVIYTARDIVNGCELRPSQVVTQPRVELGGDDLRTFYTLIMVDPDAPSPSDPHLREYLHWLVTDIPATTGAT
FGQEVVCYECPRPTVGIHRFIFVLFRQLGRQTVYAPGWRQNFCTRDFAELYNLGLPAAAVYFNCQREGGSGGRRR
>FeFT3
MARPRDPLFVGRVVGDVLDPFNNTIPLRVSYASRLIVNGSELRPSQVVTQPRVEIGGDDLRTFYTLVMVDPDAPSPSNPTLREYLHWLVTDIPATTGTTF
GNEVVCYESPRPSMGIHRLVFVLFRQLGRQTVFAPGWRQNFNTRDFAELYNLGLPAAAVYFNCQREGGCGGRRRYPDRSE
>FeTFL3
MHDSDDAYALFYVRIYRIVTDIPGTTDATFGREVMSYETPKPIIGIHRFVFVLYKQTRRLQALMPPSSRNTFCTRRFAVEHDLGDPVAAVYFNAQRATAC
RKR
>FeFT6
MRISYVGRNVTNGSEFKPSQIVRQPRVDIGGDVFRNFYTLIMVDPDSPNPSNPTLKEYLHWLVTDIPATTGATFGNEVICYESPRPSMGIHRFVFVLFRQ
LGRQTVYAPAWRQNFNTRDFAEIYNLGSPVAAIYFNCQRETGCGGRRRSSGT
>FeFT2
MARSRSTRDFDPLAVGRVIGDVLDPFNISIPMTVTYSSREVTSGCELRPSQVVTQPRVQIGGDDLRTFYTLIMVDPDAPSPSNPNLREYLHWLVTDIPAT
TGATFGQEVVCYESPRPTIGIHRFILVLYRQLGRQTVYAPGWRQNFVARDFAELYNLGLPVSAVYFNCQREGGCGGRRLVLNNNV
>FeTFL4
MAANRTSSVEPLVVGRVIGDVIDNFTPTVRMTIRYQNKQVSNGFELFPSAVSSKPRVDLHGAADLRTFFTLLMTDPDVPGPSDPYLREHLHWLVTDIPGT
TDPSFGREVVSYEMPRPYIGIHRFAFILFKQTRRLQEALTPPASRDYFNTRRFAVENDLGSPVAAVFFNAQRETACRRR
>FeFT4
MSSRPTVRDPLIVERVIGDVLDPFNNSIPMRVTYSSRVVSNGCGFRPSQIIMVDPDAPSPSNPSLREYLHWLVTDIPGTTGATFGNEVVNYEPPRPSMGI
HRLVLVLFRQLGRQTVYAPGWRQNFVTRDFAELYNLGLPVAAVYFNCQREGGTGGRRTML
>FeTFL5
MAKASGEPLVIGMVIGDVIDNFTPTVKMSVIYNSNKHQVFNGHEFLPSQVTSKPKVQVHGDDMRSFFTLVMTDPDVPGPSDPYLREHLHWMVTDIPGTTD
ATFGKEAVSYEMPRPNIGIHRFAFILFKQKRRQGVNPPNSRDHFNTRKFAEMNDLGLPVAAVYFNCQRETAARRR
>FeTFL1
MARQVIEPLIVGRVVGEVVDVFTPTVKMTVTYNSNKQVSNGHEMMLPLLLSKPRVDVGGDDLRAAYTLIMTDPDAPSPSDPHLREHLHWIVTDIPGTTDA
SFGKEMVKYEAPKPVIGIHRYAFILFKQQRRQSVRAPLSRDMFNTRGFAQENGLGLPVAVVYFNAQRETAARRR
>FeTFL6
MAKISTDPLRIGRVIGDVIDGFTPTVKMSVIYNSSNKQVFNGHELFPSHVTFKPKVDVLGGDMRSFFTLVLTDPDVPGPSDPYLREHLHWIVTDIPGTTD
TTFGKEAVSYEMPRPHIGIHRFAFILFKQKRRQGVVPPASREKFNTRKFAEENDLGLPVAAVYFNCQRETACRKR
>FeFT8
MTRPRDPLIVGRVIGDVLNPFTNSISMRISYYGKNVTNGSEFKPSQIVTQPRVDIGGDDFRTFYTLIMVDPDAPNPSNPSLKEYLHWLVTDIPATTGAAF
ATYRNLILTIVRRNEVLCYESPQPSMGIHRFVFVLFRQLRRQTVYAPGWRQSFNTRDFAEINNLGSPVSAIYFNCQSETGGGGRRRSSVT
>FeFT9
MARPRDPLIVGRVIGDVLDPFINSISIRVSYYGKNVTNGCEFKPFQIVTQPRVDIGGDDFRNFYTLIMVDPDAPNPSNPSLKEYLHWLITDIPATTGATF
GNEVLCYESPRPSMGIHRFVFILFRQLGRQTVYAPGWRQNFNTRDFAEVYNLGSPVSAVYFNCQRETGCGGRRRSSTT
