# Supplementary material for: Genome-wide identification, subcellular localization, and expression analysis of the phosphatidyl ethanolamine-binding protein family reveals the candidates involved in flowering and yield regulation of Tartary buckwheat (Fagopyrum tataricum)
Source: PeerJ. 2024 Mar 26;12:e17183. doi: 10.7717/peerj.17183 (PMC10979741; doi:10.7717/peerj.17183)
Supplement: Supplemental Information 7 [file peerj-12-17183-s007.fasta]

ID start_position end_position motif_name
FtPinG0001679100.01.T01	845	865	ABRE
FtPinG0001679500.01.T01	845	865	ABRE
FtPinG0001725900.01.T01	161	181	ABRE
FtPinG0001725900.01.T01	679	699	ABRE
FtPinG0001725900.01.T01	762	782	ABRE
FtPinG0001725900.01.T01	779	799	ABRE
FtPinG0001725900.01.T01	805	825	ABRE
FtPinG0001725900.01.T01	822	842	ABRE
FtPinG0002481600.01.T01	98	118	ABRE
FtPinG0002481600.01.T01	1319	1339	ABRE
FtPinG0002481600.01.T01	1863	1883	ABRE
FtPinG0002481600.01.T01	1862	1882	ABRE
FtPinG0002481600.01.T01	1862	1882	ABRE
FtPinG0002481600.01.T01	1912	1932	ABRE
FtPinG0004767400.01.T01	460	480	ABRE
FtPinG0004767400.01.T01	929	949	ABRE
FtPinG0004767400.01.T01	936	956	ABRE
FtPinG0004767400.01.T01	936	956	ABRE
FtPinG0004767400.01.T01	1008	1028	ABRE
FtPinG0004767400.01.T01	1008	1028	ABRE
FtPinG0004767400.01.T01	1019	1039	ABRE
FtPinG0004767400.01.T01	1019	1039	ABRE
FtPinG0004926700.01.T01	1390	1410	ABRE
FtPinG0004926700.01.T01	1388	1408	ABRE
FtPinG0004926900.01.T01	1497	1517	ABRE
FtPinG0006092200.01.T01	700	720	ABRE
FtPinG0006092200.01.T01	1143	1163	ABRE
FtPinG0006586300.01.T01	1085	1105	ABRE
FtPinG0006586300.01.T01	1852	1872	ABRE
FtPinG0008012600.01.T01	469	489	ABRE
FtPinG0008012600.01.T01	910	930	ABRE
FtPinG0008101900.01.T01	1122	1142	ABRE
FtPinG0008101900.01.T01	1885	1905	ABRE
FtPinG0008102500.01.T01	378	398	ABRE
FtPinG0008102500.01.T01	520	540	ABRE
FtPinG0008102500.01.T01	518	538	ABRE
FtPinG0008102500.01.T01	823	843	ABRE
FtPinG0008102500.01.T01	823	843	ABRE
FtPinG0008102500.01.T01	1651	1671	ABRE
FtPinG0008432800.01.T01	197	217	ABRE
FtPinG0008432800.01.T01	199	219	ABRE
FtPinG0008432800.01.T01	1329	1349	ABRE
FtPinG0008432800.01.T01	1329	1349	ABRE
FtPinG0008575700.01.T01	590	610	ABRE
FtPinG0008575700.01.T01	1106	1126	ABRE
FtPinG0008575700.01.T01	1640	1660	ABRE
FtPinG0001679100.01.T01	1381	1401	ARE
FtPinG0001679100.01.T01	1509	1529	ARE
FtPinG0001679100.01.T01	1981	2001	ARE
FtPinG0001679500.01.T01	1382	1402	ARE
FtPinG0001679500.01.T01	1507	1527	ARE
FtPinG0001679500.01.T01	1980	2000	ARE
FtPinG0002481600.01.T01	217	237	ARE
FtPinG0002481600.01.T01	419	439	ARE
FtPinG0002481600.01.T01	540	560	ARE
FtPinG0002481600.01.T01	610	630	ARE
FtPinG0002481600.01.T01	895	915	ARE
FtPinG0002481600.01.T01	1949	1969	ARE
FtPinG0002481600.01.T01	1980	2000	ARE
FtPinG0004926700.01.T01	1290	1310	ARE
FtPinG0004926900.01.T01	651	671	ARE
FtPinG0005555500.01.T01	1951	1971	ARE
FtPinG0006092200.01.T01	1002	1022	ARE
FtPinG0006092200.01.T01	1877	1897	ARE
FtPinG0008012600.01.T01	431	451	ARE
FtPinG0008101900.01.T01	822	842	ARE
FtPinG0008101900.01.T01	1734	1754	ARE
FtPinG0008102500.01.T01	747	767	ARE
FtPinG0008102500.01.T01	1191	1211	ARE
FtPinG0008575700.01.T01	850	870	ARE
FtPinG0008575700.01.T01	1534	1554	ARE
FtPinG0004767400.01.T01	704	724	AuxRR-core
FtPinG0004926700.01.T01	1097	1117	AuxRR-core
FtPinG0004926900.01.T01	1736	1756	AuxRR-core
FtPinG0008101900.01.T01	744	764	AuxRR-core
FtPinG0001679100.01.T01	1461	1481	Box 4
FtPinG0001679500.01.T01	1459	1479	Box 4
FtPinG0001725900.01.T01	576	596	Box 4
FtPinG0001725900.01.T01	963	983	Box 4
FtPinG0001725900.01.T01	1266	1286	Box 4
FtPinG0001725900.01.T01	1445	1465	Box 4
FtPinG0004767400.01.T01	23	43	Box 4
FtPinG0004767400.01.T01	640	660	Box 4
FtPinG0004926900.01.T01	1218	1238	Box 4
FtPinG0004926900.01.T01	1814	1834	Box 4
FtPinG0005555500.01.T01	996	1016	Box 4
FtPinG0006092200.01.T01	1436	1456	Box 4
FtPinG0006586300.01.T01	394	414	Box 4
FtPinG0006586300.01.T01	398	418	Box 4
FtPinG0006586300.01.T01	1039	1059	Box 4
FtPinG0006586300.01.T01	1944	1964	Box 4
FtPinG0008101900.01.T01	511	531	Box 4
FtPinG0008102500.01.T01	544	564	Box 4
FtPinG0008102500.01.T01	620	640	Box 4
FtPinG0008102500.01.T01	809	829	Box 4
FtPinG0008102500.01.T01	1295	1315	Box 4
FtPinG0008432800.01.T01	214	234	Box 4
FtPinG0008432800.01.T01	402	422	Box 4
FtPinG0008432800.01.T01	517	537	Box 4
FtPinG0008432800.01.T01	1661	1681	Box 4
FtPinG0001679100.01.T01	606	626	CGTCA-motif
FtPinG0001679100.01.T01	993	1013	CGTCA-motif
FtPinG0001679100.01.T01	996	1016	CGTCA-motif
FtPinG0001679500.01.T01	606	626	CGTCA-motif
FtPinG0001679500.01.T01	993	1013	CGTCA-motif
FtPinG0001679500.01.T01	996	1016	CGTCA-motif
FtPinG0004767400.01.T01	1119	1139	CGTCA-motif
FtPinG0004767400.01.T01	1670	1690	CGTCA-motif
FtPinG0004767400.01.T01	1816	1836	CGTCA-motif
FtPinG0004767400.01.T01	1873	1893	CGTCA-motif
FtPinG0004767400.01.T01	1944	1964	CGTCA-motif
FtPinG0004926700.01.T01	1996	2016	CGTCA-motif
FtPinG0004926900.01.T01	962	982	CGTCA-motif
FtPinG0005555500.01.T01	1708	1728	CGTCA-motif
FtPinG0006092200.01.T01	806	826	CGTCA-motif
FtPinG0006092200.01.T01	1161	1181	CGTCA-motif
FtPinG0006586300.01.T01	71	91	CGTCA-motif
FtPinG0006586300.01.T01	266	286	CGTCA-motif
FtPinG0006586300.01.T01	1681	1701	CGTCA-motif
FtPinG0008101900.01.T01	927	947	CGTCA-motif
FtPinG0008101900.01.T01	1124	1144	CGTCA-motif
FtPinG0008101900.01.T01	1887	1907	CGTCA-motif
FtPinG0008101900.01.T01	1935	1955	CGTCA-motif
FtPinG0008102500.01.T01	548	568	CGTCA-motif
FtPinG0008432800.01.T01	806	826	CGTCA-motif
FtPinG0008432800.01.T01	1720	1740	CGTCA-motif
FtPinG0008432800.01.T01	1736	1756	CGTCA-motif
FtPinG0008432800.01.T01	1834	1854	CGTCA-motif
FtPinG0008575700.01.T01	1147	1167	CGTCA-motif
FtPinG0004767400.01.T01	68	88	GARE-motif
FtPinG0006586300.01.T01	1939	1959	GARE-motif
FtPinG0001725900.01.T01	1059	1079	GATA-motif
FtPinG0002481600.01.T01	1162	1182	GATA-motif
FtPinG0004767400.01.T01	482	502	GATA-motif
FtPinG0004926700.01.T01	1355	1375	GATA-motif
FtPinG0006586300.01.T01	1046	1066	GATA-motif
FtPinG0006586300.01.T01	1290	1310	GATA-motif
FtPinG0008101900.01.T01	1472	1492	GATA-motif
FtPinG0008102500.01.T01	1676	1696	GATA-motif
FtPinG0008102500.01.T01	1682	1702	GATA-motif
FtPinG0008102500.01.T01	1688	1708	GATA-motif
FtPinG0001679100.01.T01	846	866	G-box
FtPinG0001679500.01.T01	846	866	G-box
FtPinG0001725900.01.T01	679	699	G-Box
FtPinG0001725900.01.T01	762	782	G-Box
FtPinG0001725900.01.T01	780	800	G-Box
FtPinG0001725900.01.T01	805	825	G-Box
FtPinG0001725900.01.T01	823	843	G-Box
FtPinG0002481600.01.T01	1320	1340	G-box
FtPinG0002481600.01.T01	1863	1883	G-box
FtPinG0002481600.01.T01	1862	1882	G-box
FtPinG0002481600.01.T01	98	118	G-Box
FtPinG0002481600.01.T01	1862	1882	G-Box
FtPinG0004767400.01.T01	461	481	G-Box
FtPinG0004767400.01.T01	936	956	G-Box
FtPinG0004767400.01.T01	1008	1028	G-Box
FtPinG0004767400.01.T01	1019	1039	G-Box
FtPinG0004767400.01.T01	931	951	G-box
FtPinG0004767400.01.T01	929	949	G-box
FtPinG0004767400.01.T01	936	956	G-box
FtPinG0004767400.01.T01	1009	1029	G-box
FtPinG0004767400.01.T01	1008	1028	G-box
FtPinG0004767400.01.T01	1019	1039	G-box
FtPinG0004926700.01.T01	1029	1049	G-box
FtPinG0004926700.01.T01	1389	1409	G-box
FtPinG0004926900.01.T01	1497	1517	G-box
FtPinG0006092200.01.T01	1143	1163	G-box
FtPinG0006586300.01.T01	1853	1873	G-box
FtPinG0006586300.01.T01	1086	1106	G-Box
FtPinG0008012600.01.T01	470	490	G-box
FtPinG0008101900.01.T01	1123	1143	G-box
FtPinG0008101900.01.T01	1886	1906	G-box
FtPinG0008102500.01.T01	378	398	G-box
FtPinG0008102500.01.T01	519	539	G-box
FtPinG0008102500.01.T01	823	843	G-box
FtPinG0008102500.01.T01	1651	1671	G-box
FtPinG0008102500.01.T01	823	843	G-Box
FtPinG0008432800.01.T01	199	219	G-box
FtPinG0008432800.01.T01	1330	1350	G-box
FtPinG0008432800.01.T01	1329	1349	G-box
FtPinG0008432800.01.T01	1329	1349	G-Box
FtPinG0008575700.01.T01	590	610	G-box
FtPinG0008575700.01.T01	753	773	G-box
FtPinG0008575700.01.T01	1641	1661	G-box
FtPinG0001679100.01.T01	356	376	GT1-motif
FtPinG0001679100.01.T01	356	376	GT1-motif
FtPinG0001679100.01.T01	1351	1371	GT1-motif
FtPinG0001679100.01.T01	1351	1371	GT1-motif
FtPinG0001679100.01.T01	1760	1780	GT1-motif
FtPinG0001679500.01.T01	356	376	GT1-motif
FtPinG0001679500.01.T01	356	376	GT1-motif
FtPinG0001679500.01.T01	1353	1373	GT1-motif
FtPinG0001679500.01.T01	1353	1373	GT1-motif
FtPinG0001679500.01.T01	1759	1779	GT1-motif
FtPinG0001725900.01.T01	621	641	GT1-motif
FtPinG0004767400.01.T01	298	318	GT1-motif
FtPinG0005555500.01.T01	912	932	GT1-motif
FtPinG0006092200.01.T01	1958	1978	GT1-motif
FtPinG0006092200.01.T01	1958	1978	GT1-motif
FtPinG0006586300.01.T01	1138	1158	GT1-motif
FtPinG0008012600.01.T01	900	920	GT1-motif
FtPinG0008102500.01.T01	828	848	GT1-motif
FtPinG0008432800.01.T01	863	883	GT1-motif
FtPinG0008432800.01.T01	863	883	GT1-motif
FtPinG0001679100.01.T01	683	703	I-box
FtPinG0001679500.01.T01	684	704	I-box
FtPinG0006586300.01.T01	553	573	I-box
FtPinG0006586300.01.T01	1650	1670	I-box
FtPinG0008012600.01.T01	809	829	I-box
FtPinG0008101900.01.T01	1135	1155	I-box
FtPinG0008101900.01.T01	1898	1918	I-box
FtPinG0008102500.01.T01	1677	1697	I-box
FtPinG0004767400.01.T01	1335	1355	LTR
FtPinG0005555500.01.T01	1948	1968	LTR
FtPinG0006092200.01.T01	1307	1327	LTR
FtPinG0006586300.01.T01	1267	1287	LTR
FtPinG0008101900.01.T01	586	606	LTR
FtPinG0008101900.01.T01	1956	1976	LTR
FtPinG0008102500.01.T01	446	466	LTR
FtPinG0008432800.01.T01	571	591	LTR
FtPinG0008432800.01.T01	1253	1273	LTR
FtPinG0008575700.01.T01	281	301	LTR
FtPinG0008575700.01.T01	415	435	LTR
FtPinG0008575700.01.T01	1688	1708	LTR
FtPinG0002481600.01.T01	1750	1770	MBS
FtPinG0004926700.01.T01	1621	1641	MBS
FtPinG0004926700.01.T01	1838	1858	MBS
FtPinG0004926900.01.T01	315	335	MBS
FtPinG0004926900.01.T01	1634	1654	MBS
FtPinG0006586300.01.T01	309	329	MBS
FtPinG0008102500.01.T01	735	755	MBS
FtPinG0008575700.01.T01	2009	2029	MBS
FtPinG0001679100.01.T01	1221	1241	MRE
FtPinG0001679100.01.T01	1757	1777	MRE
FtPinG0001679100.01.T01	1865	1885	MRE
FtPinG0001679500.01.T01	1221	1241	MRE
FtPinG0001679500.01.T01	1756	1776	MRE
FtPinG0001679500.01.T01	1864	1884	MRE
FtPinG0002481600.01.T01	712	732	MRE
FtPinG0004926700.01.T01	1669	1689	MRE
FtPinG0006586300.01.T01	1504	1524	MRE
FtPinG0006586300.01.T01	1795	1815	MRE
FtPinG0008012600.01.T01	1599	1619	MRE
FtPinG0001679100.01.T01	361	381	P-box
FtPinG0001679500.01.T01	361	381	P-box
FtPinG0001725900.01.T01	191	211	P-box
FtPinG0004926700.01.T01	581	601	P-box
FtPinG0004926900.01.T01	370	390	P-box
FtPinG0008575700.01.T01	1737	1757	P-box
FtPinG0005555500.01.T01	23	43	TCA-element
FtPinG0005555500.01.T01	1734	1754	TCA-element
FtPinG0006092200.01.T01	1825	1845	TCA-element
FtPinG0008012600.01.T01	427	447	TCA-element
FtPinG0008012600.01.T01	1553	1573	TCA-element
FtPinG0001679100.01.T01	650	670	TC-rich repeats
FtPinG0001679500.01.T01	651	671	TC-rich repeats
FtPinG0001725900.01.T01	940	960	TC-rich repeats
FtPinG0002481600.01.T01	892	912	TC-rich repeats
FtPinG0002481600.01.T01	1743	1763	TC-rich repeats
FtPinG0004767400.01.T01	1594	1614	TC-rich repeats
FtPinG0004926900.01.T01	456	476	TC-rich repeats
FtPinG0008012600.01.T01	1746	1766	TC-rich repeats
FtPinG0008012600.01.T01	1805	1825	TC-rich repeats
FtPinG0002481600.01.T01	1063	1083	TCT-motif
FtPinG0004767400.01.T01	1353	1373	TCT-motif
FtPinG0005555500.01.T01	1132	1152	TCT-motif
FtPinG0005555500.01.T01	1729	1749	TCT-motif
FtPinG0008012600.01.T01	1032	1052	TCT-motif
FtPinG0008012600.01.T01	1742	1762	TCT-motif
FtPinG0008101900.01.T01	1068	1088	TCT-motif
FtPinG0008102500.01.T01	269	289	TCT-motif
FtPinG0008102500.01.T01	285	305	TCT-motif
FtPinG0008432800.01.T01	555	575	TCT-motif
FtPinG0008432800.01.T01	1541	1561	TCT-motif
FtPinG0008575700.01.T01	1276	1296	TCT-motif
FtPinG0006586300.01.T01	71	91	TGA-box
FtPinG0008101900.01.T01	927	947	TGA-box
FtPinG0001679100.01.T01	606	626	TGACG-motif
FtPinG0001679100.01.T01	993	1013	TGACG-motif
FtPinG0001679100.01.T01	996	1016	TGACG-motif
FtPinG0001679500.01.T01	606	626	TGACG-motif
FtPinG0001679500.01.T01	993	1013	TGACG-motif
FtPinG0001679500.01.T01	996	1016	TGACG-motif
FtPinG0004767400.01.T01	1119	1139	TGACG-motif
FtPinG0004767400.01.T01	1670	1690	TGACG-motif
FtPinG0004767400.01.T01	1816	1836	TGACG-motif
FtPinG0004767400.01.T01	1873	1893	TGACG-motif
FtPinG0004767400.01.T01	1944	1964	TGACG-motif
FtPinG0004926700.01.T01	1996	2016	TGACG-motif
FtPinG0004926900.01.T01	962	982	TGACG-motif
FtPinG0005555500.01.T01	1708	1728	TGACG-motif
FtPinG0006092200.01.T01	806	826	TGACG-motif
FtPinG0006092200.01.T01	1161	1181	TGACG-motif
FtPinG0006586300.01.T01	71	91	TGACG-motif
FtPinG0006586300.01.T01	266	286	TGACG-motif
FtPinG0006586300.01.T01	1681	1701	TGACG-motif
FtPinG0008101900.01.T01	927	947	TGACG-motif
FtPinG0008101900.01.T01	1124	1144	TGACG-motif
FtPinG0008101900.01.T01	1887	1907	TGACG-motif
FtPinG0008101900.01.T01	1935	1955	TGACG-motif
FtPinG0008102500.01.T01	548	568	TGACG-motif
FtPinG0008432800.01.T01	806	826	TGACG-motif
FtPinG0008432800.01.T01	1720	1740	TGACG-motif
FtPinG0008432800.01.T01	1736	1756	TGACG-motif
FtPinG0008432800.01.T01	1834	1854	TGACG-motif
FtPinG0008575700.01.T01	1147	1167	TGACG-motif
FtPinG0002481600.01.T01	617	637	TGA-element
FtPinG0004926700.01.T01	1578	1598	TGA-element
FtPinG0008102500.01.T01	1222	1242	TGA-element
FtPinG0008575700.01.T01	1046	1066	TGA-element
FtPinG0008575700.01.T01	1206	1226	TGA-element
