# Supplementary material for: Genome-wide identification, subcellular localization, and expression analysis of the phosphatidyl ethanolamine-binding protein family reveals the candidates involved in flowering and yield regulation of Tartary buckwheat (Fagopyrum tataricum)
Source: PeerJ. 2024 Mar 26;12:e17183. doi: 10.7717/peerj.17183 (PMC10979741; doi:10.7717/peerj.17183)
Supplement: Supplemental Information 8 [file peerj-12-17183-s008.fasta]

>FtPinG0002481600.01.T01	+		Up_Stream_Len 2000
agacctgtactagaggccctcggttgttgatggaaaggaaaataaatacgatgttgtgtc
aagacattaaacaaacttacaacaacgtgatctagtcagttagagcagatccagtttgac
cgctaactccatgttgatcaacatctatatcttcatataaaggcacagagtcatgattta
tcacaaaagcttgaactgtgattggtttacttggtaactaatcagccagaacaaattggc
ctcggtaggctaaggttttcatcttaaagtattttgctaaccaaaatttggtgcttcagt
atgttttgtacatatacatcagtgttaatgataactttttactaactcatcccaatattt
tttttacttccttgatttgcatttcgtaacttcagtagtttcattggtttaccatgcccc
tgaaccttaccctatagagaatcctgaaacttaacttgaatctttccctttgtttacatt
gtcaaaatccatctagaatcaatgacacgggtacaccagaagctcaaaccaaagttatcg
ttaagcgaagcaaaatatcctaaagtaggtcagaagaaccctaggttagacccggtggtt
ttaacgactgatttaaaactcactaaaatttcaatgaaaccctccagggaataataacct
ccatacttgattcaaacacctaatactcaaagcgaaaacctaacatgatcgattttagac
ctgacagatgcgcgaccaggggcgagaagaggcgcgaatgacatgatcgcagaaggtgga
cttgccactaccaggcgcacccaccagcatcacaatgatctgatttcctttatgttcttc
gtctttatctcctcctacaatgaaatgttgaagtgtaagcaaaccaagaatgtcagaaag
gccaagtgatggaattagaaagatcgcaggtgtaggtttaccttgaatagcattcgaatc
gatttccatttccatgattttcgactgagaccacctttcctctcttcctgggtcgcggca
agtttacaaactagtgaaactacaacaatcttaccgataaccggtcaaatgcggacttat
tgattcttcgagggttgtaaacattttcagtctggtggtatgtcatgaacttttattaag
ttgtctttatccttacctttttgacatactgtattgtttgattcgaatttgacccttcga
atgatttaacaatatactctatgatataaggggtcgggctatcttcgtgtgaggatcact
taacttttttttttatataaaaagtgcaattagatgcgcggaaatcacgtactctctttc
cgacaaaaaaattccgatgacatcgtgtcacatctcctaacaatagtatctccgttttta
aatttccatcattagccgtgttgaaaattagtgaatcaaagtgatctttatctactttcc
cctccatatttccacgagaaactttcatgtgggtaatttcaaaatttggcatgacccttt
acctggactctttacgagaaagttgcttaagaactaaaggcccactgctcatgatcaatc
accatttttgacactcaaggttgatgctcattagttttacctggactcaaggttagtttg
acaaggaatgaacatgtcagaacgatcaaacgaaaacttccaaatcaatataataaaaat
ggtcccggcggggctcgaacccgcgaccttcggctcataagaccgatgctctaaccaact
gagctacgggaccttattgttaaattaagaagttcgtagcattcaatctataaaaaggga
gtagatctagaagataaaaagaagctcagaaaaataaggatacaggacacgtgtcgacac
ccttctatctggacaacgcgagacacttcctagagcaatgtgtcaatccactataaatcg
agccctgacacaccaaaccattccacaacacgaatcgaagaagcgaaaccaaaattccca
aagaagttagtactataaaa
>FtPinG0006586300.01.T01	-		Up_Stream_Len 2000
aacttattacctttctctataattatgatttaaaaactagttttaatatagatgttacgt
catcaataaatatatattatattttatatatatttaaaatattaagtataattatagact
atatatatcttaattatcataaatttaatatatattatatataatattttaaatatattt
tattattaaataaagtttatattttaacatagttttacatttttttttgttgaaaaaagg
gtaccggaagcccgtcagcctgcccgaccgggtacaacaggattgtaggcttgccagttg
gatttagtctgctccggatctggataaacgggctgaaatcttcacaaagttcgatccgag
tccgaatataaataggtatattaattaataacgttagccgttaaaaatatttacggtgga
cctgagctgaattccattactttcctaaactccaaaggatcaactctaagagaacccgct
actaaataaaatgatacctctcttaatttaccatagaatagtttagaaggaaatacactt
tatccccctattataaactttagattatttctcgttcacaaatcacaagttataattttt
atttttgtcattttccttgaagaatagaacaaaatcacaaaagcatcccatagtttttcc
tatatttaaaaattgtaccattttttggaaaaaacgcccataattattttaacttctttt
aaatcctccctacaaaatcgcttttgtgaatccaatttttttttttttttaataaaaaca
caaggaatcatccctattctaacccatttatatttactataacaatttttacattgataa
aactcacctatataatggaatccaaaatcatggagtacctcattcaaaattttaatataa
tatttgatttatatataatctcttataaatgaaaatctttatttcaacttgcaagactta
gtttgtagattttttttgtattgaaataagacaaaattgacacctcatataatacgaata
aaatattaattttatctttgtgaaaagactaacataagtcaatgtatattgcacgttttg
ttaactttgagatataaagtgaaatttagaagaagaaaaatcggttaattactgtaaatt
ataggggtggaaatggaattgaggtgtcaccccagtcccgtcccgattattttaaatggg
acgggatcgggacgagccttatgaatttttgattgaattccaccggatcctatttcggct
gggatcgggacgggccctatctcgtttgtacattagtttatttaatgtttttaaacatta
cgttttattcacaaaatattcgtatatatcgtacttaaaacgccaaaaaacattaaagtt
tccagaattttcataataacatattatatttaaattaaagttgcaaatatatacaataaa
acatatctaaatgaatttgttacatttgtcaatttggacggtttgaccaacctaatttat
tttttaaaatatagaaacataactgtataataactatctaagtatttcactaatatttat
ggattatactcttatttattattttaaattaaattttttattatatacgggacgggccta
gcggggtggagaagttaaggctaatatcccgtgtcccggatagtttttgacgagatgagt
tcgggacgaaatttataattttgaatgaaattccgtcgggatcggaccgggatcaggatg
ggaccgggattggcgggatttgtacccagccatagtaaattaggttataaatttgtgtaa
aaaagaagaaaagaggaaataaatattgtgcaaccattcacgtatcaaaacatatatagc
ggtacacagaaaaaggaagaaatacagagaggaatcaggaaagacaaatgtcaattgatg
gaacaacagattaatattttgtttttaaaatcaacaaaaagaatatactgcccattaagc
tctatataaatatccacaac
>FtPinG0008432800.01.T01	-		Up_Stream_Len 2000
aagagtcattggattataatagagatcagttaagattgaatcggagcatttaattacagc
atgatagtacttatcatacttggaagataatatacccttttatctatatgaatcgtatgt
ttaattgtgaaaaaacaaaaacaaaataaaacttgaaagtacaataataatatggctaga
caggtacgtgtacgctagtattaataaaataacttgtttaactaaattgaataaaaatat
atataaggaaactcgtattcacaataacaacatgactagaaagatacatttaatttgctt
gaacattacgttcatttgatatatacttacgctagtaaataaaatacatttctaaattaa
atagaatgaaagatgtacaaaaacaatattaattaagatgaacattatgttaatgaacct
tacattcattattctgcttattcttagttcattacttatcataataagattattgacttg
aataaatctaggacgttcatcaattaatcctacgtctcttagaagttctcattcctctcc
gtaagaatggttctctccgaaaccggacttattatacttatataatatatgttaataaaa
ctaatcacaaagcattgcatatagcttaatgacagaagttaatccttagaactcataggt
cacatgttcaaaccttgatagtttcatttttatataacgtttattatgaagataatgttc
ttaatgatattttctacgttataataaccacaactaatgtacaatggattgtccatgaaa
atttcttaacttcgtcaagattaagttactcaaaattgtccttaaaataaactattttaa
aaaataaattaacccgtgaaagagtaagggactgatttgttaaaaattcaagtctgtcaa
tattttttttaaagtgaaatttaacatataaactagataattgtaaattaaggtaaacta
ttttacagatttttataactcactatttaataaacaatctttgtacattgtaattattac
tttttaagcaataaatgcttacaaaataaaataactcacatattgtgaagtttgaatcac
aatatgttactttaaaacataattttagtacaatgattttttcataatatgttaagttac
tagcataattaaattttgttacatttgggttcatgtaaattttataaatgaaatcatata
tcaaaaatgccacatttcgctccatccaaaatttgtgaccgaaatcatagttaagaataa
tacatcaatgtcattgtaaaaacatatcacacttttttttttaccgttaaaaaacacgtg
tcatctcttctccaaattttacaatgacaatgctcaactacattagacacttcaacaatg
aacttatccgatccactttttaaaaaatctaaaaaaattgaaataaaaattgaattaaaa
aatatattatacaatcacattatttagactaattcaaatttattagttcataagctgaaa
caaagtataaacatccaattattttatcttacaacataataaaatactttttttttgaaa
acatatatattgtatatgtattattattaaattaaataaaacagacttgaccactaagta
tcatataaaacaaacatatatacgttattaatttagtgagggaccttatcgggttatgta
ttgaacctgcgcacaggcgatttgaatgacgagtcacaagtccgtcaggtacgttattgt
aacatttgaatttgtctggccaattattgtttaagaaaaagagtgacaatgttgtaaatg
gcgatgatattcgaattcaatgacgtacgtagttgatgagttggccacggaaaaaggtga
gttgcgtggttacaaatatacatggctcacaaatgtgtatataaatacgcacatacgata
tgtgggtactatccccttcaaccttcaactccaacaggaatatagaaagcgaagcaattg
atcgacattattatatattc
>FtPinG0008012600.01.T01	+		Up_Stream_Len 2000
ttattctagttatttttttatatatactgattttttataatataaataatattccaaaat
atagatatttaattaaaactataatatatatatttttatctttttaattaaaaatagtgt
aacaacgttcatacataacacgaatattacactaatttctcagaattatcaaataaattc
caaaaacaccaaatgatcaatcatttcactaaatttgtcgaaatagaatccgtatgaatc
aataatagcacaagactgtcttatacggagtagcattgtatattggaagtagtgaggagt
caaagatgtaataatcaggcctttgggaagcagctcggacggattagagacatcaagtac
aacaactctaatatatttttatttgggtaatatcttgtttattctgtataaaaacatggt
ttggacacttgtctatgttttattttacaatttatcacgtacacactattactacctaag
tgaagacatcatcaagtacattattcccctcaccattagagacaccaataaattggatgg
atgagtgaacacttcgatcaatcactcgttcattacttatccatcactcgtaccgtctta
tgttagttgatcgggtgattcggattcattcacggattaaaagttatggatattattaac
ttacaatgcagtttttaattatttttatacatgttatataaaatgaatatcaacaaaact
aataatatctataacaataatattaaaaacaaaaatctagacttattataattataaggt
aaacactaataacattatcatatttttgtgaatcgacattcatccatccataaaacatat
attttggacatagtttaaaactaagccccaccttagctagtaacaggttaaatcgaccgt
aacttcacaatttgcagaggcctccctccggccttagcaagaacggttggtgagatcatt
aactagaattttagggtcagtgtttgtttgagcaaaaaagttgcgtgttaataaagggta
agagttacggaagagaaatcagagaggaagactagaatatcaaaaataacaggagacttt
taaatgagtgtttatttgaaaaatagtttatttttctatgtgtttataaacctcgtaaat
ataacttttcatactaagattattttttgtttggatgtttttatttttgtttaaaattcg
attatgctcttgtgtttttcatcccgatattctctgttcatccttaggtattcaacgtta
tttttcgattttttttatagggacatgagtgtctttgaagtaaaaaaaacccaaaaaata
aactccaagtaaacaagtttataaactataaaacctatattaactcatttagtttattag
tccaaacaaaaactaatcggcaaataaacaagccctaagtgtttagggacaatttcattt
ttctgccaaaaaaaaaaaaaaaactgttttgaattagtctaataaggagtgtttatttat
ttataagaatgaaatgtttaaaatgataataatttgcatcttttttttttcttgacaagc
tagtgaatcttagaagtttgagaaacctaatccattcaatctctttgtagacctagctag
ccacttccagatctgtcagttaaggttccttcaattctgagactaaagaataaagacaca
acaactaaacccatgccaattgaagaagaaccaaatcaagtacataggtaagaaaaccct
aaaattatatatgaattacaattgtttatatatatctaggtctgtctcttagagaatctg
aagttacactcacatgagaaagcacaaggtaggtagtacagctaggagtataaagacagc
cttgtttgtacttgtttctttttaggtccagttctcacgaaccaagctacagttacaaaa
caggagaccctccttcttcttccatataatagttaattaagggtattatgtttatgctga
gagctatggaggcaagaaag
>FtPinG0008575700.01.T01	-		Up_Stream_Len 2000
tatagtttatggtataaaaattaggagtcgatccaacggttagattgtgatctatgatgt
tatgaagtagggtatatagtgtagttttggaacttagaggatttttgacaaagtatggaa
ttaagtgtacatgtaggtaactttagatttttgtgtagatcccttggataagtttttgtg
gtgtttgatcatcctagctagtagtaaacatggtataatacgtttatgaattttctcgaa
aattttaaatagggtactcgaggtagtttcggaaaaatagttttctaaaggtttggacat
aaagtgtaagtttgagcaaatcctcaaacttaacatggagttttgaggtttataaagtgt
tgtcgggctatagagaagacttgaaactgttttgggcacttttcggaattttaggaaagt
taggaatattttggtaatttttacaaaagtgaggatttcttattcttttattataataac
ctcctagatagtctatgaaccctctagaaacttcacatatgagtgaactatattgttaag
acgtttcccgtcttgatcaggttgttgagttcgtttacgtgcggatcgggattttagcga
gtttaaatatcggaccggttcaggtaaatcgatacatatatgggtgtgtattattttagt
ggtgtatgttggtgtttataattataacttgagaaagacaacgttacggtataagtagac
ccaagtgtgtgagaacgggtcgtggtatcactgcccagcgctgccagatgactgggaggc
tctctgcgaccattccatgccggtgggcggtgagatgcattagatccactccggatggtt
tacggggacagaggcgaaggtcgatgggaccttcgtgccacacaataagttgaactaata
taattgagtcacctaatggaagataataaaatgattgagtgcaagcatgttgtgtgttta
atttctgtattgtgtgtgtcctacttaatattaacttatatatattgaattgttagctaa
cggcgtataccgtcgttgatagatcttgcaaggtgggcggctgttgagggatccggagag
atgtggtcaaccgggtttccgtacgactcggtttgggttggatattcttttagtgacggg
aatcgcttctatttcctttagattctgtcacatttcgtttaatggctgattgtcgttcct
ttctttcatgactttttacatactaaaacattttattcggtttctttatttgtgtcttgt
tgtaagatccggtaaagttgttgttaaactagggttgggacctattgtgaggtcctaacc
cgtatcattccgagatcccataattcggagtgttactatatatatatatatatatataat
aaaaaataataataaaatatatatatatatatatatatatatatatatatatatatatat
ataattagaggtaaagttagtcaagaagaagtaacatgcatatgttacaaggcttttgat
attacctccttaatgatattggtttcaaatacttaaatgaaataaaacaatttttgcttg
ataactcacaaacagcgcaattacttgctaggctaatgaatatctcctaatatcttgact
ctctctcacgtatcaatagataagataaaaaagaaaaaaaaagaagttttctctttcggt
agaagtgattaagtgccgaccaccatcatcctaccaattgcccttttggtggttagtcct
agaagttgattacaaaggcgatctataatccggactagtgtggacttagtagaggagcaa
caagtggggctctcgatcgatctcttccgttccctccccgaatagttccggttcacgcat
caacaggtaaatcctacgagcaattactgaacatagtatggttgcatgatatctgactat
tagatattcagatttgatctgaattttcgcttatcgcatctgataaaccttcagctatat
ctattttatgtgtgcagttg
>FtPinG0006092200.01.T01	-		Up_Stream_Len 2000
tgaaattgttagtaggatgataattagtaaaaaggagaaactcattgttgatggaatgta
aaagagaaatacgataaaactttaagcattaaaagaaaccgaattgaatgtgactaagta
gtataaaattgaactactatcatgtaaaaatgaactttatattcacaaaatataaacaat
atgtataaaaaaaaggcaaaaaaacattattaactgtaaaaatcagcatgactcatgacc
ctccacactcctctcctctgcgcaagagtcctcctccccaaactacccctatatatatat
ataattttacaaaaccctggcagatttgcatatttcagttaattgtaggcatacacctta
gaaaatcaaatgagtgagtgatttacttggtcgccatatgtatcaaaagtccttcgatca
tctactcactttcttctgttcctgtacagatgagtttatgaaaataaagatttatgaatg
aattatcataagtcaaagataatatcatacgcatatgcaatcacttctaagggtaatttc
acacctttctgttcctgtagagatgagttgtcgtccatggcttggaggtggctttgatcg
atcgatgagcataaattttgcaaatatttttgtaatttggattacaccctaaggccattt
tattttaaacaaggctcgtatacatacggtcaaggttcatatctatcatatatatctgat
gaggtgtcattctaaacataatagagaataagaggagtaacccatcaactttatatatta
gaattaaaatgtcgtcactttcgatgtgtaaacttcattatgattccaaccgaagttata
tatcctaagttcgtgtatatatatatatattaactatgtaattctcgtgttatttttttc
ctcctattatcaatctcaacattcacttctttgaaaatgttattgagttatgttatatga
atgagtaatatatattacggaggattatggtttccacatagacaatatttgtataacaag
tctagtatataaagttagtgggttactcctcctattgtcaattctttttaggatggaacc
atgttgagcttatatgctagacttggacccaacgcgcatatgcgttcggacgtgcgattc
aaccctacgtcaattctgacccaacgaaatctatcatatatcacaggcatatgcaatcac
ttctaagggtcacttcacacctttctttaattagggtcttgataagatacaccatcgtct
ctaatcttaaattgcgcatcgtagctttttagtttcggaattacacttttaggattagag
atttagccaagatactcggaattttccaagataatcgactctttaagcaaataacgtaag
taagtccattgaatattttccgaatgaatgaacgatagaccattaattgaaattatactt
tttcaaatcttataaactttcatgtcaagcttgacttcatgatttatgaatgtgtttcct
catttgtttgtcatacctatgtcaaacttgtcaatctatatccttaaaatatatgttaca
aatatatagataaatcctaaataagaatataaaaagagaaaaaaaatatagttaatattc
aaaaattaaatatcttgatcgatagagtaaactgaaaagtttattggtatttaaaaacag
aatctgatgtacttatgtaattacaaattaaaaataaaataaagttgaagatcgctagga
ggagatgaatacacgcaaaatagcgtagtaaaggacataaatcacagaatattctacgta
aagtaaaaaaaagatgaatatcacttagtaatgagtatataaagcccacattgacataaa
caaaaccacttgagatcgagaaagcaaaaccctaaaggtgattttctctgcaccatgcat
tatcatatacaccattgtagttattaaccacaatatttaattctatttactaaattattt
tatgtttttttcttcagaaa
>FtPinG0001725900.01.T01	-		Up_Stream_Len 2000
gcatgcaaatgttattaagttagtataattccactatttctgatcacttctacttttgga
tggtaaaaactaagtgcatttatcgggaacaaattctaaggacccattaaataaaatata
tatctaggacttatgcttatatttgcacgaacgaattatattatactttttaaaacaaaa
ggtacgtttgcattgagctttgaattggatggcttacaacaagagattttgcttagcaag
agtacaaaagtattgcctagtactaagaaataataatttcatcatcaattgcggtattat
taagatattttagattattattattgattttatgtttatcttttattatcctttttatac
ttgtaattacttatataatgagtcaatggtattagtaatatactaatatttgtatgttat
atataggtccgatatataagtttagttgattagagaaagagtagtatatcgaacttgtat
agttgactatgttttttgctaacaagtccgattagtttatgtttttttgtttttggtgaa
agagagcacggaaagtcctacattaataagagaaaaggaagctacaaactagtcatacaa
gaatatttaaccaaacacaaatcatcttaaactgagcattagaacaacctggagggttgt
ccaaaacgtgtaaatatgaacaagcacagtgacccagtctatggcaagtaacccgtgaca
ccgtagaaatccgaatgaccgatatataacgtgggaatttcgttgcacgttcaaatatat
atatatatataacgtgggaatttcgttgcacgttcaaacatatatatatatatatatata
tagagcagcgtgccccatttatttatcatcactttcttcttttttaaataactcaaagcc
attttaagttttcaaccatttattaagaaaactttaattttataaaaaattaattaagtt
ggggcctttttatccacacttttatgaaatgtagatgatatataaatttgtcaatagata
tagtaaattttaataatttaagataagatttcctaaaaaaatttataaaaatttcataac
tttttatctttaacgcttatatttatatttttaaaattaaaataaagattgtgaatagtt
taaaaaaacgattttgcactttatttcactacacaacaagtgaaatcaacatgaatgcaa
cacatcaaacttaggtcttctactttacctaatataatatacacttatatgattaatttg
tagtattaaatatttgataaatgatagatattaaaattttatctaatttaatatttttaa
tatttaaatttcactcagggcctccgtaaatgattgattggccctctatatatatatatc
tatcaggtctgagtccggtggataatccaatgaaattcatcttaaaacaaattaataata
agagtaatatattgaacatatgatcttatcgaaaataaatttgaactagcaaagtaacaa
tcacacacttacgtaaaaatgtgaattattagtacaaaataattagaccatgaaaaaaaa
aactttaaactagttatccaaaaatattgagctgaaactggttcattgaatagaaaaaga
aaaaatcgccacatatgtcaatcctacaattctcctccgtatttaggtaatagaataact
actgttttcccatatcaatgtcaatactattgtgtggttaccatgatcgacatcataata
aggtgacaaagagaatctcaaactcaatcccatgaacaacacatgtaatgacagctagta
cataggagagcagtataaatagagtgatcttatgagacttgtccttggatcttgtctaat
cacctagaacaatcccacaaacaattcaaagcaccaacaccaaccccatcttgacaccaa
ttagatctcgatcaacactcaaataagcaactaaacctcacacatacatactgcaccaaa
ctaatcacatagatctcaaa
>FtPinG0004926700.01.T01	-		Up_Stream_Len 2000
ggtagcagatcatgaacatttactctacatggaaaatttgataaagagttgcttgagtgc
taagggtgatgatagaccagcaatgaaagaagttgcaatcgatcttgagggtataaagaa
gcatataattaagcatacaaaggtcgatgagatcacaagcttcacataccaacctcatga
agatctttacccaataaatgcaagcttccggtcattgacaaatgattctgaattgtttaa
ttgatacgttaatgaagatgaaccatcctcgttgatgttcaaaatggtgttctcttgttg
tttggattttatgatgcgtttgatcctttctttgagttataaacacttgattgataattt
tctcatgtaaataggtttagcttggatttgtttgatgaatcaaacgattgttttctatta
ttgagcttttagtttacttctataatgaaagtagagcatgcctttgtcatttctttccgt
tgaactaatatacttactatctacataactccagcaaaggacaacaattaggaatataga
tgacaacatgtcagcatggtataaccaaaaggtgagtgtagttttcacattcaaatcacg
agaagaacaaacactactaacatggatcgacaatcaaatattacaatgtacaagatggat
ctaggtaacatgtgagagtatagtttcaccaatgtaggtaattcctgctctaaataagtt
tgattgcccataacatgatgaaatagaaacccctgaagagatttgtgaactgaaagcttg
attgtatgattggacaatgtttatataggcaaatataacaaggaaaatagataaactaac
aagtgttggataagcacgataagaggtctaatggactgggcctataatctaacactctcc
ctcaagctggaggtggggaagaaacaactccaagcttgccaatcaagaagttgaatctaa
taggatcaagagcgttagtcatgatgtcagctagctgaagggtgccaggaacatgtcgtg
tctgaatgatgcctcgctgaatttgttccctaacagtatgacaatcaatctcaatgtgct
tggtccattcatggaagactggattgttggaaatatgaatggcatattgattatcgcaaa
aaagacgcattggagttgtatgtgtgaatccgagtgacataaggagagagcgaagtcaaa
gaagctcacaagtggtagctgccatagctttgtattcagcttcaaaagatgagcgagaaa
ctgtagcttgtttcttggttttccaagaaattggggaagtgccaagaagaatgaaataac
cagtggtggatcgtttggtgatagggcatgttgcatagtctgaatcacaaaatgcacgta
tggagagatcactggaacgagagagaaatataccttgagcaggtgcaaccttgaggtagc
gaaggacttttagagcagcggtccagtgaccaagacaaggtgcaaccaagaattgtgaca
gtatatgaacacaataggccaactcaggtcgagtaatagacaactagatgagacaaccaa
ccaaacgacgatatttctcaaggtccttcaataaggtcgtagaatccaactgtagcccat
gatcagcggtcatcggaaaagatgcaggtttacaacctaaaagaccagcttcaactagaa
tgtcaagtgtgtactttcgctgattaagccaaagaccagatggagtatgaacaattttga
tgcctaagaagaaccgaagaggtccaagatccttcatgtgaaaacatgtatgaagataat
ctttaaatctgcgaatggtagcacagttgtttccagtaatgaacagatcatcaacataag
ttaggatctgaagaacgatacctgatcggctgtaggtgaatagggagtaatcaacaagag
actgagtaaacccgtatttcaaaagagcagatgtaaacttatgaaactagttctgaggag
cctgacgaagaccatataag
>FtPinG0008102500.01.T01	-		Up_Stream_Len 2000
aataagaaagaatgaagaagcaaggaagacatacaacagctgtggctcagcaaggaaagg
actgaaccaaggtctcacaggctggcttcaagctcaacatcaaagcatatcatcaaccaa
catcaaccacccacaccaactcaagtaaacttagggaagaaccaagaacaagatcaaagg
aaataaaggagaagcaagaaggacgtagggagctggagaagtgaagtgaagaagtgaaac
cctttctcagcaaggtaagagaaggtaaaggtaagaaggtaaagcacgggtcaaaggagt
caacaaaaccggctgcagccgccgtaaaccgcaggggcggatcacagggccgcaggggcg
gcatacgtgcccgcgggtgcggcaaggccaatctcggccaaagccaatctcggctatggc
ccgatctcggtccgaaagaaaaggactctcacagttatttttttaattttttttagagtt
aagtataactacgccagctacatgcacgtacatctactgctgacaagaaattaatgacgt
aggcaaagaattttttttaacgttgggcataatttttttttaacgttcggctagaagaga
ggcacattaatcaattcaagttttaagagagagtatcaattttgttgaagacttagttgt
gttggagatctcaatatctgacctgtttagtaatattagatttacaaatgttgtggtcta
cagttgttgttatggtttgtagttgtagtttttgcgttgatttatttccggattttgatt
tattgaaaaatattattaataattgtgtcacgtggttaaaagaatagatttgaggaaaat
tttaatattgaaaaagaccaaaacacccatcgctttttctttttccactcaatcgacaat
cttgtagtatctttcctcatcttattcttcgtcttctgtcgtctacaccatcaacactaa
ctcaaacctctatacatatctctacaaaccctaaattttttgattgtagatcttcttttc
tatttgattgaagatttccttcaaatcccatcaacagtgttggaataagaggattgtgaa
tcaaatctaagattttatgcaaccaaaatccatcttccatgggatcagaagattgtgccg
gtgattaaaattttaggtgaatcggaatactttagaaaaccaaatggaaatgaaagatca
ccagaaaaacgacaatttaacaacaataatagtttggaatacacgaaaataatatatttt
tcaatataatgggcgatgaaattaatgaaacccagtttacaaaattgtaatctttgatga
atcttcatcgaaattgaacaattaaacatgaaaaagtctacatttacaagaatctgagaa
ggaacaatcggcattgtagagcggagaaatctatcaaggttatatttcaacccttttcca
gccccatatttattaaacaatcaagacaagttataggaataaagcacaaaagaaatcgag
agaggaaaaagaagaagaagggcaacatgttctccactactctcttctccaacgataagc
tttgaaaacaattcatcaaaaataaagggggtttgagaaactccaaataaaaaaacggaa
aaataatgagagattatacgtgattttttcatatgtttaaagataaggagaaggagaagg
aaacaacaaacatagaggaagaaggaggaaggtgaaggaacaacaaacaaagagaggaga
aggaacaatcgatacataaaaataaggatatatataaggaacttaatatcaaaacacaat
tacaaatctttagcaatatggttggaaaaggtttcacaaatctcgtattcaaacttcctc
aaatttgtcccaaaactctaacttactttttaaagttgaaacaaatttgggttatgtaat
agtggactccacccaaaatttaaaagcgtgttactaaacagggccatcgtatcctctatt
aggagacttcatacttcctt
>FtPinG0004926900.01.T01	-		Up_Stream_Len 2000
taggatccttgcacaaatatagagcataatgactatttctatgtattctcaatctctttc
aagataccttgtaaccagatagcttccttagcagcttcagtattcgttatgtactcagct
tcaatggaggataagccaacaatagattgttgctgcgacttccatgacacatagtttcta
caccaggtgtatataaagtaggtggttgacttcctgatatccttttactagcatatccta
aatcaatagagcctagcaagtttttggacttactgtggggcccatattcaagtgacagat
caactgttcatgcaagatatttaagtaggaacttcaaagcaccctagtgtttctcaaaag
gattagacatataccgactaagaacactaacaacaaagactaaatatggctttgtacata
tcatggcgtacataattgattctataacatcatcataaggaaaaaaatttatgtgactga
tttcagcatttgacatagatcctgactatagtgagatctaagtgagcaccaagacggata
ctagcatgcttatcaatattaacattgaatctatctagcacttttagaatataatcatgt
cgagacaaccatattttcttttagacctatcatgaatggttttaataccaagaattttct
gagttgcaccaaataacttttcaaagatgctttaatttcagatattctagctttagattt
acatataattaagatgatatcaacataaagaagtacatacagaggagcatcagatttaac
atacttcaaatacagacaagaatcattagaacattgtatgaatccattgtttcatgaagt
tatcaaacttcttataccattgtataggtaattgcttcaagtcatagatggattcattca
ataagcaagcatgatcatgatatttcatgttaataaaaacctttgggttgacgcatgtat
aaagtttcatcaaattcaccatgaaaaaagtagtcttaacatcaatttgttctaattcat
agttataaatagaaacagtggacataatcaacctcaaagttttatatttgacaacgagga
caaatttcgttataatcttcaccttttctttgagtaaaactcttagctactaatctagat
ttaaatatatgaacatcataaggattgtgactttctttgactttataaatccgtttgcaa
tcaattaatctagcatctttgggtttaggaactaaggttcaagtcttattagctatcatg
aaatcaatttcctctttcatagcagttatccaagctttaacattaacacatttgatagca
tgctcatataactcaagattaggaatattgatcacttcaataattagaaaagcataccca
acaatataagacagatcattcacatcgtgagtgtatacgtaataaagcatcaagtataaa
aatattagagaaaacatcatgataatcatgttcaaaagaagatacgtgagagggagaatg
attgtttgtatgtgatgttgagttgccatctggcccacctaagtagtgaggtgttgcaac
aatatcaagatttggaacatttgattcaatattagtaaactcgtattgctttgtgatggc
agttggagtagtagaagactccattgccacaccattctctatgccatccttagtgagttg
ctggctcaagctgggtacatagaaggattgttcatcacatatggaccagttatctagctc
aatagaattgttatcaacatttttaaatgaaaataatgttctaaaaaggttacatttgta
ttaataataactttataaacaccaggttggacaatcaaaagcttttagcctttaattcct
ttatggtagccaagcattacacattcaaagctctagcaattagtttaccatgtgaatgat
gagaaaaatctatacagccaaaggacttcaagtgggacagcgtgggttgggtttgagacc
aaatctcttgagaagtctta
>FtPinG0008101900.01.T01	-		Up_Stream_Len 2000
atgtggtattacttttcataaaaaattggattaggtatgtgatgtgggttttattagaaa
aaattaaataaatattatttaatatgtaaaaaaatcataaattaagtcatatatgtttaa
tattgatacaaagcaatcgtaatttttttaattgattttttttaaaaagtgatttataaa
tttttgggaaagtttttttgaaatttttgatggacattttttttaaatatataattttta
gtaaagaaaatcgaattttgttccagatattgttaaataatttttttaataaaaactgat
aaaaatttaataaaaaaatgaatgtgaaaatattttgcaaaaaactttcccaaaaaaatt
taaaagcgattttgttataataaaaattttacattggttgtttagaaaaactcattttaa
aaaaaatattaaaaaattcagtaaaaattccaaaaataaaaatcaaaaaattcgattatt
tttataatatgcttgtattaattcaaaaaaattccaaaaaattttagattggttcgtgat
gttttatgtgatgtgtttaagagagcagaaatttcggccaagaaagaggcgcatgtatct
ttcttgactaatccgcgtgaaggaaggtctacattgaggcccgtagatgtgttagtgttt
ggatgggtgagtgaaaaacatgcttgtattgatttgacaagagtctctcctttggttggg
tttgggtaatggaccttttatggtgggtaaggcggagctcaacgcggcctctaagaaggt
ttccaagcatgaaagggcttgtattgaaaaccaacatgcgtttcttccgttccatttcat
acgtttgattttcttgcgccgatgccgtcgagattatcaagaagggtgcaatgagtcttg
catggtaatgttacgtcacctaggtcttcagatgtagtgtttaggaggatcggatttgat
atttagaaagggttgggtggcacaacttgttgtccgcctaacttctaactcgatgtaata
ctttcattataatattttataatataaaaaatatcttacttaatttatgattttaaaaat
agtagataattattttttaaataaaatccacgtcacacacctaatccacttttttgatga
catgtaattccacagcatcgccggattagggttttttttccggaaaagcaagttacatta
ttattggtaaatacattgtaagtttgtatcactcccgataattttcaaaagttggtatta
ttttgaatgcaatgttgatagttgatattattttgagttcaatatgaaatcaactatcaa
caatgaatttaaaataataccaactttgaaaattatcggagtgatacaaactacaatgta
tttatcaataataatataacttgcttttccgccaaaaccttaactccgatgtgacattac
ttttcataaaaaataaggattaggtatgtgatgtgaatttttcttagaaaaaattaaata
aaaattatttaatatgttaaaaatcataaattaagtcaaatatgtttaatatttataaaa
gcaatcataatttttttaatcaaattttgtttcagatattgttaaaaaatttttaataaa
aactgacaaaaatttcatataaaattaaatgtgaaaatattctgcaaaaaaactttccca
aaaatttaaaatcgattttgctataataaatttttacattggtttgaaaaaaatcattta
aaaaaatttattaaacacattcaaaaaaaaatccaaaaaatcaaaaaaatccgattattt
tctataaaaattaaaagtaccttacttaatttatgatttttaaaatagtaaataattgtt
ttaaaaaaatccacgtcacacacctaatccaattttttaatgacatgtaattccacatca
tcgtcagagttagaaaaattttttcggaaaagcaagacaacaagtcatgattatcgtaaa
tacatggggacgttgggtct
>FtPinG0001679500.01.T01	-		Up_Stream_Len 2000
aaaggaaatatttgaaacatattataaccaataaagatattacattattattattattat
tcatatttcttatttaggataatcttataatatggtaatcctatacaattttctttagat
atttttaaaatttgcatttattttaaaataatttaataataattttttgcttaaatataa
taaaatatatttttcgtatattctaatagactatctctccacctatatactaagtaaaaa
aaatatttattttttaatatatatatatatatattattttaatatatatatatatatata
tatatatatattatgattaaaatatatgaatattcttataattaaccttttgacatcccg
tgcaaggcacaagtactaagctacttggccctaaaattacataaacaagcttggctctaa
tttgtctaaatattgaacatccaaaaaacacaaaacaatcttcagaaaaatgaagtacaa
catcgacgaaaaagtaaataattgagaaggggttacgaagtacctttgattacgatattt
aaagacggtgaatgatctggaacacgataattgaagcaggtgaaactgaagttgacggac
aaattagggctagccaagatgaaagtgtcgagagtgagagaataagaaaatgaggccgga
tacagacgataaggagagaacgaaatagaaatccttaggactaaagaagaagctagaagc
ttggagagtttggagaggaactttagcagacgaaggaaatgaacctagttggggaagttg
gagagtcttgttcttttttgcgcctattaaagattgaacaaaatcttttgtcacgtaaat
cccataaaataccaaccttgtcccttttatttttttttgatactataaggtaagcgatta
gggtaaatcatctacgagaaaatttccaccctagagcatccttccggatgagatcgtcca
ccacagaagtagacgaatctgacgtcagagggcaatcgtgttccagctcagcaagcatgt
atgcaacaccattgacttctcttataacatgacaaatcctaacctgacagaagctcactt
accccttttaaattagattaactacccttataactaaagcctttaaactttatttttgta
acaaaagcataaaggcctagttggtattcggtctacagaaaaggccctagaggcccattg
ttctcaacctaaattacactttttaagattatacttaaattattattgatgtaaaatctt
ctttttttttatatcaattcatatatataaaaaaaaggaaaatatcgaaaatcacctctt
aaatatggtcatttgcaattaaccaccgttaaattcaaaattaccaaaaaccacccttta
taacggctttgtcgataaaataacacccctactattccatccaattttcgttaaaagacc
ccacattaatatattttaataatatccttctttgatgatggaacgttgtaggtggttttc
gataattctgaatttaacgggtggttagttgcatgcgtggccatattgaaggagtgtttt
ccggtattttcttaaaaaataaaatgcaaactcttaaaaggttatagaccaccacccaac
aaagagatgcataacttatttattagtttaaaagtctcaataacgttataatctttttaa
cataattatgaattgtgagagacctagaaaataatgtattttttaatcaaattggagatg
ttaggttaatcaaatcaaaaagcttattcgtgtattaaagaataaaagacaaattcaaga
ctaaatagtaaaagaataaataaattatactttttaaaattcgttcatttaggtttaggc
acctttagagaccatcacttcacttgtttcttttactttcaacactataaatacacgagt
ttcacattacattgcagcatcaagacaactcccaataagcaaacaaaaccaagcatcttc
taaacacaaacctatcagca
>FtPinG0001679100.01.T01	-		Up_Stream_Len 2000
taaaaggaaatattgaaacatattataaccaataaagatattacattattattattatta
ttcatatttcttatttaggataatcttataatatggtaatcctatacaattttcttttag
atatttttaaaatttgcatttattttaaaataatttaataataattttttgcttaaatat
aataaaatatatttttcgtatattctaatagactatctcccacctatatactaagtaaaa
aaaatatttattttttaatatatatatatatatattatttttaatatatatatatatata
tatatatatattatgattaaaatatatgaatattcttataattaaccttttgacatcccg
tgcaaggcacaagtactaagctacttggccctaaaattacataaacaagcttggctctaa
tttgtctaaatattgaacatccaaaaacaacaaaacaatcttcagaaaaatgaagtacaa
catcgacgaaaaagtaaataattgagaaggggttacgaagtacctttgattacgatattt
aaagacggtgaatgatctggaacacgataattgaagcaggtgaaactgaagttgacggac
aattagggctagccaagatgaaagtgtcgagagtgagagaataagaaaatgaggccggat
acagacgataaggagagaacgaaatagaaatccttaggactaaagaagaagctagaagct
tggagagtttggagaggaactttagcagacgaaggaaatgaacctagttggggaagttgg
agagtcttgttcttttttgccgcctattaaagattgaacaaaatcttttgtcacgtaaat
cccataaaataccaaccttgtcccttttatttttttttgatactataaggtaagcgatta
gggtaaatcatctacgagaaaatttccaccctagagcatccttccggatgagatcgtcca
ccacagaagtagacgaatctgacgtcagagggcaatcgtgttccagctcagcaagcatgt
atgcaacaccattgacttctcttataacatgacaaatcctaacctgacagaagctcactt
accccttttaaattagattaactacccttataactaaagcctttaaactttatttttgta
acaaaagcataaaggcctagttggtattcggtctacagaaaaggccctagaggcccattg
ttctcaacctaaattacactttttaagattatacttaaattattgatgtaaaatcttctt
ttttttttatatcaattcatatatataaaaaaaaggaaaatatcgaaaatcacctcttaa
atatggtcatttgcaattaaccacccgttaaattcaaaattaccaaaaaccaccctttat
aacggctttgtcgataaaataacaccccgctactattccatccaatttttcgttaaaaga
ccccacattaatatattttaataatatccttctttgatgatggaacgttgtaggtggttt
tcgataattctgaatttaacgggtggttagttgcatgcgtggccatattgaaggagtgtt
ttccggtattttcttaaaaataaaatgcaaactcttaaaaggttatagaccaccacccaa
caaagagatgcataacttatttattagtttaaaagtctcaataacgttataatcttttta
acataattatgaattgtgagagacctagaaaataatgtattttttaatcaaattggagat
gttaggttaatcaaatcaaaaagcttattcgtgtattaaagaataaaagacaaattcaag
actaaatagtaaaagaataaataaattatactttttaaaattcgttcatttaggtttagg
cacctttagagaccatcacttcacttgtttcttttactttcaacactataaatacacgag
tttcacattacattgcagcatcaagacaactcccaataagcaaacaaaaccaagcatctt
ctaaacacaacctatcagca
>FtPinG0005555500.01.T01	+		Up_Stream_Len 2000
ccgtaaaaaagatgtataatttgctcaagatcgtatggactgttaaagagaacaaatcat
tcacctgacaacatttaaggttccctccacaagcagcataatgcaaaggtgtgcttccag
ctcctgcaatttcaaagattttccttagaagtcaatttaagcaaactttgcgagttgggg
tctaaagatggggaaaaaaaaagcaagaaaaatgcaaacagtgcacctatcaaatccatg
gatgtgccatagtggaatgtaacagctgacacatttgcttgaagatcaagtaggagctgg
acgcaatcaaagtatccattcaaggcagccatatgaagggctgtgataccaccatcagct
gccttattgacatacttggacaaagcactgcaatatccatacagatatacgataagtatt
tacaaaacagcaaaagaatatagtttcctgcaaagcaacttccgtatcataactggattt
tatatcagcaaagtacaaggagtgttaacagtagaatatcttcttcttcttcttcttcat
ttttttttcttttttatcacgaacccttaaaagtattccaaggctggatgccccaacacc
gacaaaaaaacatgcttcatagctaggagcctagggctgaagcctgacagaaaattaact
cctttgtatgactgattctcttttacgaactgtactgctacatcaaacatgtaataattt
gcactaaaaacatacaaaaacaacaaacaatttctctagttacaggctcataatttagac
atggaagacaaaatgaaatgagcacatccttaagttataaataaaattcaactaccctac
caaaacagaacttcaacaaaaagcaaagttcatcatgtaacttatgtgcattttaaggtt
aatcatttctgagatgaggaattctcgctccatcatgcctactcagatatctaaagtgtg
aaaatttaacacatcaccagaattaatagtgatagtcagagaaatgggcatgcctttgct
cagttttattccttgtactggttccatcaccatcctgactagtcaacgaatccaacggtg
cactgggaacgaaatcagccaacaccagtctcatgcatcttacatgtccgttgactgccg
caaaatggagagcagtcctacctgtgagataatctgctcttgtgacctagagaagagcaa
gaaattacaacaagaaacaactccaatcaaaaataaatcaccgcaaccactacaaattga
agtcaactacatcgaacaatgaaagcacaaggaaaatatgaaaactcacattgcatctga
acagcaagagggtctgcacaacctcccagtgcccatatctacatgcttgcattagggccg
tctttgatcaaaatccaaaaccgattcaaacagaggaaataaaagaaacagaaaacaaca
aaaattagattccaggcatgtatccaattataattagcttaactcattctaaacacacct
gaaactaaatatctattaacatcctcccaaaaatgagttcgatcacatggaatagtagca
acaaaatgctatactttggcaattgaggaatatcaaaaacagaaaacagtaataaattgt
tactacctggccacaataatttcgagaattcacatcggcaccattttcaagcaacagcgc
aacaatctgatcgacgtcaaccaaaatgaaaatggtaagaagatggggaaaaagtaaacc
ctaaaaacagtcagaaattgaataaattagacagtggaagaaaaaaagtgaaccagatga
taaacctcgttgtgacccttggcagcagcgaaatggagaggagaattgagaccgccgaag
gtggagtatttggcaaggcaagggttgaactccagcagcatcttcgcctccaacaggtcg
ccgtctctggctgccgaaaccagtctctcgccggacgcagagcaaccgaatgagttaccc
atcgccgccgctcccaactc
>FtPinG0004767400.01.T01	-		Up_Stream_Len 2000
gggtaagcattaatgaggaagggagatttggccattgaatggaagttgagaatctgttga
atgtaggtggatagatcgggtcggaaggatccggaagagggcgggtaggaagtggcgagg
ataccgatagcgtgggcggtggtaactgaaacatttgccgacaagccgagttgggagaga
gcggtgaagacagattgcattgcgggtagtaggagggaatggagtcgggtatcgtttccg
gtgaggacctcgttgccgacggtgatggaggagattcgtgttcggttaaagtgggggagg
attcgggcacggatccattggagggcccacgagacgtcggtgaggttggagaggaactcg
ttgccgagagcgacggtgaagtcgaccccggagtaggcgaaggcggagaggactcggggg
tcagcgtcgtagagcttcacgcggttcacgttcagggtccggaggagataggagacttgg
gtcggggatgggaggttgttggcgatctggccgtagttgattccgactccgagctcatta
gcagccgggagcggacgcatcactactaatactgtgaagaagatgatgaatggtacaaag
gaagggatagccattgtctaattacattaatacatgagtcctttttacggccttcttaac
taccctactacgtacaagtagtgaccttggtccatactaatttatcatttgatatgcact
tacaaagctatttagagtttattatatttactctcaaaaaaaaaaagagtttattatatt
tacttattatttttattgtaatgtacactaaaagaaatatatatatatatatatatatat
atatatatatatatatatatatatatgtgtgtgtgtgtgcgctcttgatccggagtggac
ggaggtgcagcgccgacgtggcacgtggtgggttccttcaaagcgaagatgggacctgca
gacacacatctgacatcattcctatttcccatacacgtgtcggtcacgtgcttgtatacg
tacgtagcttaattataaagggttcagcagtcgggattaaaaattcaactatataagaac
agtgagtttgcgtgagtgaatgttttgacgggcctggttgatttgaattgtgggcctgta
gggtgtggccgataacgaagcttaaagcccaaagcaatgctcatctgatacacgagactc
cagtgtcttgctactagaaagagtgtgacagtggtgatgatcctgcaacactaacccttg
ccaagttccgatcctcaatacaaaaccttcaccatgttacagcacccatttagatcttgt
ccgaaaggggagaaactctcttacgataaagagagagggttagtaaataaattattatat
aaatattcctttttattttgtatagtttacggatataacatatttgggccctcttctata
tatacgtaaggtgtagtatgctcctaattgaaggataattagtatataaatatttctttt
atcaatacagtgtctttgttatccaaactaatcctctatagcaccccacaaactcgcttc
ccgatccatcccgtttgttttcttaggatacccatccaaccatagggggtatcatatcgg
tgcctcgacctatccacaaaccgtatcataatatctcgtcatgtcatctttctcgagtcc
tcattccctttcaccaacatcgttaccacccctccttcggatgatggtctccccttgtct
ttcatctcgttctttcactcaggcatcgacaccatctcgctacactccactcccctaata
cccgtcagttccccatccactatcgaacctgatccctctcctgtcagttccccctccccc
gtcatagacaacccaccaatccaaccgcagcactaacaaccccccagagttgtagtggca
tttcccgtcctgacgtacactttttatggcttcaccactgctactttatcacccatcccg
acctctcacaaaacaaccac
